# Supplementary material for: Machine Learning Identifies Cellular and Exosomal MicroRNA Signatures of Lyssavirus Infection in Human Stem Cell-Derived Neurons
Source: Front Cell Infect Microbiol. 2021 Dec 24;11:783140. doi: 10.3389/fcimb.2021.783140 (PMC8739477; doi:10.3389/fcimb.2021.783140)
Supplement: Supplementary file 1 [file Table_1.xlsx]

## Sheet: SuppTable1 Cellular miRs
	CVS-11			H.ABLV			SHBRV			Z.Dog
MicroRNA	Log2 Fold Change	P-value	Adjusted P-value	Log2 Fold Change	P-value	Adjusted P-value	Log2 Fold Change	P-value	Adjusted P-value	Log2 Fold Change	P-value	Adjusted P-value
hsa-miR-10395-3p	-3.06731	1.23e-08	5.11e-06	-2.88412	1.88e-06	0.000459953	-3.2924	7.45e-08	3.1e-05	-2.70253	2.49e-06	0.00103617
hsa-miR-10399-5p	5.28521	6.22e-05	0.00739249	3.37461	0.0214646	NA	1.53846	0.34577	0.854235	1.059	0.5054	0.990811
hsa-miR-10400-5p	-2.82258	0.000633771	0.0328506	-3.5408	0.000300191	0.0275801	-2.86963	0.00241823	0.160729	-2.01381	0.0198911	0.493415
hsa-miR-12136	-2.02933	0.000123317	0.01026	-2.22542	0.000174292	0.0213507	-2.21217	0.000190818	0.0226801	-1.7022	0.00258701	0.239155
hsa-miR-1248	-1.03258	0.00189445	0.0685296	-1.40228	0.000238673	0.0250606	-1.18967	0.00172697	0.130622	-1.5137	3.2e-05	0.00558494
hsa-miR-1268a	-1.52506	0.000161129	0.0111716	-0.398307	0.345613	0.93523	-0.287014	0.496776	0.906132	-1.17628	0.00544062	0.3482
hsa-miR-1285-5p	-1.76442	0.000241281	0.015442	-1.2682	0.0168003	0.417758	-1.06922	0.0428191	0.543852	-1.48886	0.00344848	0.26083
hsa-miR-2682-3p	-0.337728	0.214823	0.692182	-0.854304	0.00565825	0.259926	-1.09579	0.000441081	0.0444506	-0.302881	0.297634	0.974763
hsa-miR-26a-2-3p	0.70999	0.000782419	0.0342617	0.20356	0.392054	0.94945	0.1874	0.43173	0.88508	-0.0692886	0.761052	0.991305
hsa-miR-30c-2-3p	-0.555533	0.000671227	0.0328506	-0.26512	0.14691	0.715775	0.175393	0.336095	0.847368	-0.370861	0.0334247	0.524704
hsa-miR-320a-5p	-1.99717	0.00849852	0.157128	-2.39876	0.00613798	0.261505	-3.27686	0.000480836	0.0444506	-3.80928	3.36e-05	0.00558494
hsa-miR-345-3p	-2.49174	1.63e-06	0.000339464	-2.89451	1.37e-06	0.000459953	-2.48666	2.6e-05	0.00611582	-2.56112	4.77e-06	0.00132355
hsa-miR-3609	-2.19991	0.000139562	0.0105559	-3.02527	6.12e-06	0.00112402	-2.7801	2.94e-05	0.00611582	-2.25144	0.000281585	0.0334684
hsa-miR-3614-5p	4.77986	0.000121927	0.01026	3.528	0.00938948	NA	-0.660381	0.679926	0.940865	-0.332966	0.827298	0.991305
hsa-miR-4458	1.87894	0.00489042	0.113047	1.38824	0.0604174	0.59209	2.70176	0.000163436	0.0226631	1.42116	0.045358	0.630554
hsa-miR-4658	5.02996	7.6e-05	0.00790832	4.43355	0.00127942	NA	3.08916	0.0307271	0.487034	0.628822	0.684919	0.990811
hsa-miR-4697-3p	5.83005	1.11e-06	0.000307533	3.88016	0.00311451	NA	0	1	1	1.04142	0.481346	0.990811
hsa-miR-500b-3p	-1.24324	0.000413016	0.024545	-0.879515	0.023351	0.434477	-0.296221	0.427512	0.88508	-0.668643	0.0641939	0.684735
hsa-miR-504-5p	-1.00379	0.00122244	0.0484321	-0.55289	0.11206	0.675122	-0.211493	0.543223	0.909616	-0.615957	0.0633609	0.684627
hsa-miR-552-3p	2.0709	0.000454992	0.0252369	1.04539	0.118706	NA	-0.0127086	0.986845	1	0.726812	0.274075	0.966229
hsa-miR-552-5p	1.73642	2.67e-06	0.000443866	0.680134	0.109285	0.675122	0.482896	0.267969	0.831903	0.866453	0.0313698	0.511572
hsa-miR-5701	-1.33615	1.66e-05	0.00229841	-1.31925	0.000162837	0.0213507	-1.35165	0.000121949	0.0202922	-1.31239	7.86e-05	0.0108942
hsa-miR-619-5p	-4.78703	1.41e-11	1.17e-08	-4.91483	1.03e-09	7.6e-07	-4.49879	1.71e-08	1.42e-05	-4.60743	1.19e-09	9.9e-07
hsa-miR-7-1-3p	0.414853	0.000773622	0.0342617	0.307176	0.0263242	0.444497	0.0935261	0.499819	0.906132	0.329758	0.0123873	0.468466
hsa-miR-877-5p	-0.940446	0.000901494	0.0375021	-0.174773	0.577373	0.987844	-0.0191341	0.951319	0.99584	-0.504964	0.0929048	0.743516
	indicates differential expression (adjusted P-value < 0.05)

## Sheet: SuppTable2 Exosomal miRs
	CVS-11			H.ABLV			SHBRV			Z.Dog
MicroRNA	Log2 Fold Change	P-value	Adjusted P-value	Log2 Fold Change	P-value	Adjusted P-value	Log2 Fold Change	P-value	Adjusted P-value	Log2 Fold Change	P-value	Adjusted P-value
hsa-miR-128-3p	-0.634577	0.0039705	0.11038	-0.74714	0.000695513	0.0483381	-0.465909	0.0344488	0.477931	-0.324729	0.14048	0.976336
hsa-miR-206	4.03022	1.5671e-07	4.35653e-05	-0.859394	0.263716	0.807342	-0.238129	0.756779	0.961857	-0.155143	0.840068	0.998955
hsa-miR-216a-3p	-1.6484	0.174382	0.670019	-1.12515	0.353789	0.853592	-1.66373	0.17088	0.805162	-5.7964	3.85267e-06	0.00214209
hsa-miR-218-5p	-0.98624	3.23953e-05	0.00450295	-0.949026	6.36914e-05	0.00885311	-0.755716	0.00145317	0.134661	-0.833906	0.000442043	0.0614439
hsa-miR-23b-3p	1.54915	0.000651883	0.0333202	1.04816	0.021095	0.316995	0.145599	0.748807	0.961857	0.386063	0.395733	0.998955
hsa-miR-25-3p	-0.543117	0.000652601	0.0333202	-0.497618	0.00178964	0.0829202	-0.26407	0.0974634	0.670544	-0.193896	0.223632	0.998955
hsa-miR-3059-3p	-1.20851	0.267984	0.776575	-4.27488	0.000109814	0.0122113	-2.66433	0.0151155	0.334125	-1.32968	0.223262	0.998955
hsa-miR-3605-5p	-1.11538	0.19323	0.711496	-2.94477	0.000636099	0.0483381	-1.42197	0.0977855	0.670544	-0.372369	0.663938	0.998955
hsa-miR-3613-5p	1.58208	8.03638e-05	0.00893645	1.6208	5.39289e-05	0.00885311	0.784782	0.0513731	0.549297	0.775086	0.0540628	0.683157
hsa-miR-3648	-7.05563	0.000183938	0.0146099	-5.30995	0.00377677	0.123523	-0.448416	0.800059	0.961857	-2.30754	0.194375	0.996973
hsa-miR-3960	-3.0144	0.000182756	0.0146099	-3.81591	2.46033e-06	0.00136794	-2.44476	0.00242505	0.168541	-3.15729	9.24522e-05	0.0257017
hsa-miR-4488	-5.7269	6.53061e-09	3.63102e-06	-2.85575	0.00349963	0.121612	-2.43551	0.0127634	0.334125	-2.01292	0.0394162	0.609822
hsa-miR-619-5p	-4.94328	0.000345932	0.0240423	-4.05575	0.00296535	0.117767	-0.87306	0.5134	0.920113	-0.467156	0.726149	0.998955
hsa-miR-6734-5p	4.95144	0.000946346	0.0438474	5.43602	0.000283288	0.0262513	-0.802582	0.619971	0.931499	3.99418	0.00783113	0.366458
hsa-miR-6891-5p	7.26508	1.08269e-06	0.000200659	6.43071	1.61181e-05	0.00448084	3.53649	0.019037	0.367239	4.21006	0.00497672	0.302863
hsa-miR-935	0.799087	0.000659213	0.0333202	0.527192	0.0246856	0.334761	0.40332	0.0858585	0.646045	0.554019	0.0182547	0.534008
	indicates differential expression (adjusted P-value < 0.05)
